# Supplementary material for: An Exploratory Study of Extreme Sport Athletes’ Nature Interactions: From Well-Being to Pro-environmental Behavior
Source: Front Psychol. 2019 May 28;10:1233. doi: 10.3389/fpsyg.2019.01233 (PMC6546823; doi:10.3389/fpsyg.2019.01233)
Supplement: Supplementary file 1 [file Table_1.XLSX]

## Sheet: Sheet1
Participant	Raw Data Quote	Sub-Theme	Theme	Meta-Theme
Sandra	when we lived in England I wanted to join the swim club I must have been like 6 or 7 years old and they didn’t take people till there were like 8 or something so they were like no your too young	Age Barriers	Sport	Early Childhood
Easkey	I’m a lifelong surfer and I’ve been competing since the age of eight and have surfed professionally and it’s something that is a huge part of my life. From an early age surfing and the sea has been a huge part of who I am and this has continued to influence me daily.	Competition	Sport	Early Childhood
Tehillah	surfing chose me, I didn’t choose surfing .	Competition	Sport	Early Childhood
Sandra	we moved to America when I was 7 and there pretty big on swimming in the states so I joined the swim club there so I started and used to go like every day in the Summer …so it was probably pretty serious swim training from about age 8 and I guess that probaly built the fitness and confidence in the water	Early Access	Sport	Early Childhood
Andreas	I had a nice childhood which has an influence on I had a trusting childhood father was a sport teacher so he introduced me	Parental influence	Influencers	Early Childhood
Andreas	My dad was a physical coach for the ski jumping team so I was very in touch with it and the ski jumping centre is my home town	Parental influence	Influencers	Early Childhood
Sandra	we always used to go as a family like walking hill walking and dad was really into caving which we didn’t enjoy quite so much but he that was the weekend thing as a family we used to go hillwalking or caving	Parental influence	Influencers	Early Childhood
Sandra	as a family and we started going to the canoe club on the Tyne in Hexham which is beautiful you should visit and ya it just started with the canoe club there every Saturday and pool sessions through the winter em I used to swim quite a lot like 5 times a week	Parental influence	Influencers	Early Childhood
Tehillah	I think I was quite the Tom-Boy - I mean growning up we are all incredibly close my mum had us kind of in pairs so my bother and I when we were younger we were a year apart so I would do everything with him and his friends	Siblings	Influencers	Early Childhood
Andreas	We could just go to a riverbank and stay the whole day there. And, we would make the dams and jump on the stones and kids are sort of happiest when they can just take natural things	Positive Emotions	Outdoor play	Early Childhood
Jim	it was pre-TV if your heads can imagine that. There was maybe 20 to 30 kids in the streets so outside for us was just the natural thing, we didn’t know any better, we would run everywhere	Positive Emotions	Outdoor play	Early Childhood
Tehillah	that was just the beginning of everything really and then it was like every weekend hanging out with the life-saving club doing training always in the water and you would see all the guys and my friends from the life-saving club	Strong memories	Extreme	Early Childhood
Andreas	It was exciting as an 8-9 year old to go with teenagers and stay overnight, you get all the skills of managing to pack your own bag and being independent at a pretty early age.	Early Access	Sport	Early Childhood
Sandra	I hate running it’s just a really uncomfortable thing to do for me	Running	Negative	Early Childhood
Andreas	almost my best childhood memories are just being in the forest or somewhere like the beach so of course I try to repeat that with my son also	Strong Memories	Outdoor play	Early Childhood
Andreas	going on holiday camping and some of the best childhood memories of course being in the forest making some fire, swimming in the lake, hiking, and the nature in Switzerland where I grew up is fantastic	Strong Memories	Outdoor play	Early Childhood
Andreas	I have some pictures when I could hardly walk and I was already on skis - That was the Summer you know- summer ski jumping on plastic hills so year step by step at the age of 7	Early Access	Sport	Early Childhood
Andreas	You get all the skills of managing packing your own bag and being independend at a pretty early age	Early Access	Sport	Early Childhood
Easkey	Sarah Gerhardt, em she is another example of someone who has inner passion for the sea and surfing with her science and she’s a lecturer based in California. But she surfs outside near Santa Cruz and was one of the first women the first woman to pioneer one the wave spots called Mavericks in the 90’s em so this was the first time we would have seen a woman in a wetsuit in cold water all the thing…	Role Models	Influencers	Early Childhood
Rosie	first memories of exercise and sport come from a front garden when we were growing up in Murroe	Strong Memories	Outdoor play	Early Childhood
Rosie	any sport that was on TV we were doing in the front lawn .	Strong Memories	Outdoor play	Early Childhood
Rosie	we used to go into the Mulcair and that was the first time we started dipping and get the toes in on very hot days	Strong Memories	Outdoor play	Early Childhood
Sandra	I Just always liked water I can’t remember not being able to swim cause like I’m just a water baby	Strong Memories	Outdoor play	Early Childhood
Jim	there was a teacher called Miss Kelly, she was the PE teacher, and she had us all sat cross-legged on the floor, and she said ‘who can get up without using their hands’ and I was the only one in the whole room who could do it and that was my first memory ever of success in sport, and it set me on a line	Teacher	Influencers	Early Childhood
Rosie	Peter Lacey was a gentleman renowned in this area and he used to teach people in the Pier head em how to swim on a kind of a homemade kind of a leash structure that he’d hold onto people and that’s how he got them going em I think maybe once I might have done that but I think I could swim at the time and I suppose where I learned or where I thought myself how to swim was in the outdoor pool in Ba…	Early Access	sport	Early Childhood
Tehillah	That was like my dream to be in the Olympics	Early Access	sport	Early Childhood
Chris	The coach who was at Ennis Swimming club, Sean O'Sullivan, was the father of my best friend. I regularly stayed with them at Spanish point. He would have been a major influence. You could see the passion they had that really then helped me, kind of, glue to the open water swimming scene.	Role Models	Influencers	Early Childhood
Easkey	always you're on the edge of challenge because of the environment and definitely big wave surfing you’re in extreme situations all the time so plenty of adversity in that sense, there is a lot of fear as well as attraction as we are drawn to water environments	Persistent	Risks	Challenge of outdoors
Easkey	we went for the swim that ah you mightn’t be in the mood to do it but you know your gonna feel better afterwards.	Benefits	Effortful	Challenge of outdoors
Easkey	obviously the emotional connection has to be there. I think it can be very powerful especially memory I think memory get formed or shaped in water from experiences with being immersed in water as a surfer you can recall the exact like a wave only last a few seconds but you can recall that exact moment and it could be years and years ago whereas you can’t really remember so clearly what you did ye…	Memorable	Immersion	Challenge of outdoors
Easkey	there is a lot of fear aswell as attraction as we are drawn to water environments	Persistent	Risks	Challenge of outdoors
Humphrey	we started going toward the Himalayas early 20’s and in terms of a step up that would have been the next one.	Increasing	Risks	Challenge of Outdoors
Humphrey	Caucasus and Siberia and they were again going out to do rivers that were very challenging but again very remote in so far as you step into gorges for a week at a time and really didn’t have much of an option than to stay in them and kayak down them	Persistant	Risks	Challenge of Outdoors
Humphrey	Everest was a relatively straight forward one of all of them.	Management	Risks	Challenge of Outdoors
Humphrey	Everest trip in a way was something somewhat artificial about that because of the level of structure there is around it and in terms of signature trips	Management	Risks	Challenge of Outdoors
Humphrey	I went to places like the Siberia trip in particular we were doing a river and the only people who had attempted it before that all 6 of them were drowned in the process and it was a 2nd attempted at this river and again that thing of challenge was there	Persistant	Risks	Challenge of Outdoors
Humphrey	I stepped away from that not really away from risk seeking but the role of risk has diminished and the setting has become more important and it’s not just that the wilderness setting is extremely important but also the context and nature of the challenge has shifted	Management	Risks	Challenge of Outdoors
Humphrey	Big cruncher of waves coming through and again there is that sense of your in this incredibly chaotic environment and your fine your comfortable there your fine your able to cope with those different stressors em and again that sense of I’d say when I go back its an overused thing of authenticity	Resilience	Risks	Challenge of Outdoors
Humphrey	something that is artificial even work pressures interpersonal pressures they are not real things they are you choose them to be but this is a real environment these are real waves this is real cold and this is real weather and therefore if I can handle those things then these things can also be handled and they are ultimately they are choices	Resilience	Risks	Challenge of Outdoors
Humphrey	The various experiences I’ve had with the weather means I have a way of seeing it which allows me to deal with it not just in terms of but again those coping strategies the scale and a sense of there is an end to this and just move on and it’s not as difficult as when I did x ya having a range of different sports	Resilience	Risks	Challenge of Outdoors
Jim	I’m discovering it more and more, every day I’m out kayaking with people, I have to teach them and introduce them to this. I have maybe 2 hours to get them to appreciate what I feel. They go away then buzzing, and feeling very special. So that’s kind of one of my challenges that I do. And I really pride myself in that, it’s a big thing for me	Memorable	Immersion	Challenge of outdoors
Jim	what’s nice the challenge you’ve got to be on like the athletic edge physically like pushing as hard as you can and still have enough to nail the technical aspects	Resilience	Risks	Challenge of outdoors
Rosie	swimming across the channel I do remember thinking when I got off the boat the optimist our captain was Paul Foreman at the time you get off you siwm to the shoreline you get out of the water and once you step back into the water your heading across I remember thinking yah you know I’m getting in here now and I’m not getting out until I get over there so its its very similar your dead right you h…	Resilience	Risks	Challenge of outdoors
Rosie	laces like Fenit for example it’s like the freedom of knowing you can get into the water and you cannot be touched really there’s no mobile phone there is nobody calling you mammy there’s nobody ringing you from school you can I find the freedom and just being able to relax there is something about water itself there is so much of us in us and around the fact that it’s around us I feel that’s its…	isolation	Immersion	Challenge of outdoors
Rosie	it’s nice to swim with the sun on your back it is nice and it has a lovely glimmer on the water and that but no it doesn’t really I just feel that the water itself it’s	kinaesthetic	Immersion	Challenge of outdoors
Rosie	buoyancy you know and there is different buoyancies between the lake here in Killaloe and the river and that when you go to Fenit and that you see I was reared in the water in Killaloe so I don’t mind the blackness and that darkness	kinaesthetic	Immersion	Challenge of outdoors
Rosie	know if I can come down there and do something that nobody has ever really done or thought about doing before em I will swim across the channel I suppose it really is as simple as that.	Resilience	Risks	Challenge of outdoors
Sandra	when I started kayaking like we used to love just swimming down the rapids like half the time I didn’t even bother going in the boat ...if you’ll happily swim down it then why wouldn’t you kayak it, the worst that can happen is that you’ll swim and so I think that’s why being a strong swimmer is huge for your white-water confidence	Management	Risks	Challenge of Outdoors
Sandra	I just always liked water but as I started kayaking I found that swimming a bit harder cos you know you go to the swimming pool and it’s just a black line for 2 hours	boredom	Immersion	Challenge of Outdoors
Sandra	I guess the major thing I did a month long trip to Norway at the end of my 2nd year at Uni and probably paddled some stuff really that I really had no business paddling down few swims learned a lot	Learning	Risks	Challenge of Outdoors
Sandra	I came from the background where obviously now I had the speed but didn’t necessarily have all the skills but then now I’ve kind of developed the skills a lot more for the creek paddling so now I’m doing ok cos I’ve got a bit of speed and skill.	Increasing	Risks	Challenge of Outdoors
Sandra	when I did the falls that was my first trip when I didn’t really know what I was doing as much em managed to punch myself in the face with my paddle put my tooth through my lip had to go get stitches the doctor thought my friend had beaten me up I think but eh he was like real shifty with my friend he was like what happened what happened and I was like oh I just hit myself in the face oh I was ka…	Resilience	Risks	Challenge of Outdoors
Sandra	I’m not a huge waterfall fan I prefer paddling rapids waterfalls kind of scare me still in terms of the buzz I don’t get the biggest buzz I’m normally quiet scared on waterfalls even now so em but ya I guess my biggest buzz is on big rapids and nailing the lines rather than waterfalls.	Benefits	Effortful	Challenge of Outdoors
Sandra	Bourg sprint course would be tricky to get perfect sprint lines so I think that em what’s it called Aime ya Aime rapid ya I think I remember like I don’t ever remember getting a perfect run down there either .	Management	Risks	Challenge of Outdoors
Sandra	what’s nice the challenge you’ve got to be on like the athletic edge physically like pushing as hard as you can and still have enough to nail the technical aspects	Benefits	Effortful	Challenge of Outdoors
Sandra	I did the white-water grand prix one year that’s definitely the most scared I’ve been ever been racing I paddled some pretty ridiculous rapids there em ya again don’t really feel I nailed those courses particularly well	Benefits	Effortful	Challenge of Outdoors
Sandra	sickline gets all the hype cos it’s got Adidas but the course is not like there are some sieves and stuff but you’re not that scared paddling it it’s more like there is a big audience and you’re on to and stuff that’s the more intimidating part than the actually scariness of the white-water	Management	Risks	Challenge of Outdoors
Sandra	the problem with paddling is once you’ve done so much everything comes a bit easier and you struggle more to find that head space cos you don’t need to focus as much if your paddling like easier stuff which is why like now I go out mountain biking cos I really need to concentrate cos I’m not that good	Management	Risks	Challenge of Outdoors
Sandra	I don’t really train with the same intensity as I used to so now it is more about getting out and enjoying just being out and like challenging myself more with harder lines and moves on the river than pushing physically	Benefits	Effortful	Challenge of Outdoors
Sandra	it’s a little bit stressful as you watching out for other people	Increasing	Risks	Challenge of Outdoors
Sandra	I think that’s the beauty of the sport you get all of that depending on the situation depending on what you want .	Variety	Risks	Challenge of Outdoors
Sandra	people get real stressed on the the river and get real worked up but even if I’m worried about someone try and keep it relaxed keep it fun cos I think you can stress people out if you’re the leader of the coach and you kind of show that your worried even with legitimate reason that passes onto them	Emotional contagion	Risks	Challenge of Outdoors
Sandra	I know what is actual risky and what is not and if someone swims they just swim they get a bit wet they get a bit cold but they can still have a good time if you treat it positively and then ya just try and not take beginners into situations where you would be seriously concerned	Emotional contagion	Risks	Challenge of Outdoors
Sandra	river is obviously a dynamic environment and stuff can go wrong sometimes but ya I think kind of even if things aren’t going great from them drawing out the positives	Resilience	Risks	Challenge of Outdoors
Sandra	being like ya you swam 10 times today but wasn’t it fun like suns still shinning	Resilience	Risks	Challenge of Outdoors
McGuinness	being in the water I’ve had some of my best ideas	Memorable	Immersion	Challenge of Outdoors
Tehillah	I love, absolutely love, coaching and teaching whether it is the fitness side or the surfing because it kind of really humbles me because I love seeing people stand up for the first time and its like “I was there before” it kind of like …it really makes you think how far you have come. But then also at the same time it is good to break and do it for yourself like I feel like I’m energised	Memorable	Immersion	Challenge of Outdoors
Tehillah	when we were growing up I think we were very spoiled and it was generally always sunny and warm so the climate is very much similar to here in the Canaries so that I feel like I am at my peace but in Cornwall like some days when you have to put bootees on, oh my God I am not motivated at all and then you see some of the other girls who grew up there and they are like “Yeah lets go..” and I think …	Benefits	Effortful	Challenge of Outdoors
Tehillah	I would definitely say yes, sunny, warm – I sound like a Diva princess now –it definitely just appeals to me more but at the same time cold water surfing has it perks – you feel like you’ve done something, you’ve braved the elements but yea warm and sunny .	Resilience	Risks	Challenge of Outdoors
Tehillah	Every wave is different, every day is different and it is almost like – I enjoy surfing, I love surfing when it is absolutely perfect lets say when it is 2 foot and you can go with a long board and just chill but at the same time also when it is a little bit unsure and a little bit messy and its like lets see what I can make the best out of these tricky conditions .	Variety	Risks	Challenge of Outdoors
Andreas	sport of course to be in this environment where it is so demanding and this is a high risk sport not that it happens many accidents but you need to challenge your limits otherwise you are not making progress and of course I was jumping for more than 20 years so to be almost daily challenging yourself	Persistent	Risks	Challenge of outdoors
Andreas	it was often coming to the next bigger hill which you were somehow afraid of and when you looked at it and you once jump and you thought that was actually manageable I could do that it was always to somehow show yourself that you were able to make the next challenge but that’s maybe very general most there are so many	Persistent	Risks	Challenge of outdoors
Andreas	I was more thinking about what happened before I was in the world cup when I was 16 I actually came to the world cup already and I had an ok result but also had the time where I crashed. And there was also the question if I would have one more crash I think my career would have ended at an early age. It was also a crucial moment to go back to the smaller hills, build up the confidence and don’t m…	Resilience	Risks	Challenge of outdoors
Chris	I happened to be quite suited for it em and then even typically of myself, those times when I was a kid, that kind of rugged background, even I kind of felt tougher than the average pool swimmer I guess.	Resillience	Risks	Challenge of outdoors
Chris	very quickly become a bit of my identity that I was kind of ready for kind of rough and tumble. I wasn’t the tallest or the most talented but I definitely but I could definitely work the hardest. And I was used to that kind of just that kind of hardcore, getting your hands dirty kind of lifestyle from a young age	Resillience	Risks	Challenge of outdoors
Chris	realised I had a bit more of an attack or a bit more of a background in it which gave me more confidence then to take it again in later life. Em as I have grown its kind of had to transform then to more open water swims, every time I have had to travel internationally there was a different experience a different venue	Variety	Risks	Challenge of outdoors
Andreas	The sport there are often extreme situations which are connected with an emotion rush and this can be a very great jumps or also very dangerous situations	Increasing	Risks	Emotional Responsse
Chris	we would always start out training in groups rather than I go out for the first swim by myself you know in a little lake or a sea in the middle of no where. You know its almost quite em, you feel quite, what’s the word, em vulnerable. So it makes kind of vulnerability, that you actually in the middle of nowhere, that it’s not your territory	isolation	Immersion	Challenge of outdoors
Chris	kind of just get good at clearing your head. I’ve always been an over thinking, so I always I’s always be worrying a hundred different things about what could go wrong.	Persistent	Risks	Challenge of outdoors
Chris	even find now that if I haven’t been in the sea for a while, my first swim is up in my head. Eh neck getting sore for looking for sharks, jellyfish, seaweed but after that, I mind just what, just switches off. It’s almost like the ocean is my override worries that I can’t worry about at all. I just switch off and I very quickly get emerged. Strangely enough it takes me one swim to get back into t…	Resillience	Risks	Challenge of outdoors
Chris	part of what goes hand with hand with open water swimming, especially here in Ireland then became this cold water submersion as well. Eh even I was back home quite recently that running into the sea doing a bit of swimming that I think almost shocks you into the presence. That it creates that almost forced mindfulness for me . Em that all of a sudden you are forgetting what it is going. That it’s…	Memorable	Immersion	Challenge of outdoors
Chris	I used to do a swim ever year in Poland called the “Swim from Hell”. Hell Peninsula. Ironically it’s A to B. You get on the boat out. The boat goes very very slow and you’re like “Wow I have to swim all the way back.” Its takes about 4hours about KM (5.40). It also had big prize money about 10,000 US dollars. Second place drops down to 3 and fourth place is 1. So it’s kind of all or nothing to ge…	Resilience	Risks	Challenge of outdoors
Chris	for warming up for the race you are trying to get used to them so you are picking them up as you are going to be submerged in them. That’s kind of one of those hard core races that has always stuck with me. And all of a sudden that becomes almost a centre point for all other races. It kind of builds that kind of resilience and that kind of association of well I did that swim in Poland and I survi…	Resillience	Risks	Challenge of outdoors
Chris	In a way I have always enjoyed the Irish swims here, which are colder than the average swim. When I go to Portugal and its 16 degrees, the Brazilians don’t want to get in. I have swam in 9 degrees before you know and stuff like that. So just, again it adds that bit of perspective, that bit of grounding.	Resilience	Risks	Challenge of outdoors
Chris	You can build almost a repertoire almost of, I will, I will say hardiness. I think that hardiness does come into play always. It almost, then fuels this confidence, this overall resilience if something else happens moving on	Resillience	Risks	Challenge of outdoors
Chris	...the beach in Sri Lanka. It has really, really strong currents. I really enjoy the rough seas as well. I swam there every day last year. It humbles me	Resilience	Risks	Challenge of outdoors
Chris	I can’t be over-confident with about the conditions. I try never to go swimming without telling someone. The weather for swimming – actually I really like getting down and dirty and you’re wet already .	Resilience	Risks	Challenge of outdoors
Chris	It is a very big thing in their head, the problem is they have never swam in the sea and they have no background of the sea. It is trying to get them to be comfortable in an environment they have no background of. I think we need to be very careful that we are not just throwing someone in. It very much needs to be a safe environment. It is very important when we look at blue exercise and how to a…	Management	Risks	Challenge of outdoors
Chris	I think swimming in groups is important trying to build in supports, having someone who is qualified in safety there, and then there is the point of trying to get people in early and even then, I know, I’m sure it is the same with you, living with people and growing up with people by the coast,	Support	Risks	Challenge of outdoors
Chris	and jumped in the sea then you think “it is not impossible, I can do it” that hardship and that madness especially for a country like Ireland, in northern hemisphere countries people have more resilience to everyday situations because they are used to weathering the cold, because they are used to getting out there, because they are used to a bit of rain.	Resillience	Risks	Challenge of outdoors
Chris	when I’m in the water – in the open water you are already so vulnerable it is like in-for-a-penny-in-for-a-pound you just get in there hail rain or shine and sometimes even if you are just going for a training swim you think “ah the jelly fish, the swimming is awkward” when you are racing you just switch off, its going to be hard, its going to be exhausting, you’re going to be fighting out there …	Resilience	Risks	Challenge of outdoors
Chris	I think the effects of that, your actual settings, your wellbeing and very quickly you reverse if you are not comfortable in the scenario again, you’re terrified of the open water	Management	Risks	Challenge of outdoors
Easkey	when I was competing during my surfing career in that sense, I mean I still surf do it but its more through travel and storytelling and different ways of engaging than competition which is the fun thing about surf	Memorable	Immersion	Challenge of outdoors
Andreas	You have the Tsunamis no typhoon coming and it’s just amazing in nature yeah so yeah it gives me absolutely a lot of energy on a daily basis but also for special occasions it gives you calmness often a bit part of my competition preparations was being out in nature.	Calmness	Positive	Emotional response to nature
Jim	where the sea meets the land, is probably the most powerful place in the world. That line. That coastal line where the white waves, that’s probably the most, besides volcanoes, or earthquakes, that’s probably the most incredibly natural forceful place in the world, a powerful place in the world. It’s an amazing area, just that line	Vitality	Positive	Emotional response to nature
Jim	a family around you and a family close to you, it directs all the forces of nature to you, cos everyone is bringing nature to you in their own little way but if you can imagine the power, like if you can imagine a family like a sponge, bringing all, sucking up all the energy from nature and bringing it to you, so it’s an amazing thing, a family, and I think, without a family, for me anyway, there…	Vitality	Positive	Emotional response to nature
Sandra	pick favourites pretty much whatever the river it’s like once you’re in the boat I’m pretty much always happy	Positive Emotions	Positive	Emotional response to nature
Sandra	I think just being on the water is awesome em I guess how or are you out to relax and enjoy yourself	Positive Emotions	Positive	Emotional response to nature
Sandra	that it kind of depends on the river which offers like different rewards I guess you’re getting the adrenaline rush if you are the harder stuff and kind of that sense of achievement when you make it through the rapids	Variation	Positive	Emotional response to nature
Sandra	just enjoying being out there enjoying company	Positive Emotions	Positive	Emotional response to nature
Humphrey	its obvious enough when you are facing challenges in life of which there are plenty you’ve learned a certain amount or you’ve hardened or you’ve learned to deal with stress in those environments in those climbing or kayaking environments and it gives you a context so you know there are certain things that are extremely psychologically difficult and then you know you are facing other psychological…	Stress Reduction	Positive	Emotional Response to Nature
Humphrey	direct way em I suppose you know I would engage a lot in running specifically every day I’d run and that for me is important from physical health but also psychological that’s a winding down	Stress Reduction	Positive	Emotional Response to Nature
Humphrey	I would use the outdoors as a way of blasting things aswell you know if there is an accumulation of stress or work or whatever	Stress Reduction	Positive	Emotional Response to Nature
Humphrey	I have learned in the outdoors mainly from hauling myself around the Himalayas and Karakorum is how to release endorphins in my mind by thinking in certain ways and behaving in certain ways and that again that process that indirect learning the processes I have learned that if you’re out 4 or 5 days on the mountain that you have to put your head into a place that allows you to function and make w…	Positive Emotions	Positive	Emotional Response to Nature
Humphrey	I the way in which I felt into levels of elation and enjoyment that I felt hauling my ass up a hill in the Himalayas I can recreate that in other places by thinking in certain ways or behaving in certain ways I can put a rhythm into what I’m doing and so on so I can bring that experience that I learned in the natural wilderness place that I can bring that into more or less any environment that I …	Positive Emotions	Positive	Emotional Response to Nature
Humphrey	every now and then I go out kayaking and when I step into a kayak and I go out onto the water there is a particular sequence of experiences that happens there you know I get a certain calmness a sense of this is where I below there is something really strong or connecting between me and this thing I am doing now	Calmness	Positive	Emotional Response to Nature
Humphrey	When I’m on a hill it feels more like ok I’m now there is a certain sense of freedom of this open area in front of me when I get into a kayak particularly in the sea it’s actually a sense of connecting with myself in those environments	Therapeutic	Positive	Emotional Response to Nature
Humphrey	when I am in a particular environment be it the sea or a mountain environment or an air sport environment it evokes a certain sense or it evokes certain reactions within me regardless of whether that’s in Ireland Kerry or the Himalayas	Awe	Positive	Emotional Response to Nature
Humphrey	In a long winded way I’m saying that yes green spaces and blue spaces are unquestionable therapeutic whether we want them to be or not however if we do a sort of boot camp approach to the outdoors if we are shouting at people to do more trying to get them to go further or faster and so on we actually we undermine the meanings of those environments and we create a negative environment	Disruption	Negative	Emotional Response to Nature
Murphy	I am very much interested in using the outdoors as a mechanism for me to enjoy my life or to enjoy my objective or those of others that I’m working with.	Positive Emotions	Positive	Emotional Response to Nature
Jim	I can physically relax in seconds, cause we are so used to, that’s what I can do when I get into nature, I just let my mind go	Relaxation	Blue and Green Spaces	Nature for Coping
Jim	Problems don’t seem as big any more or they go off somewhere and they come back to me when I am ready for them. It’s like a friend, just the force of the world, earth, nature, everything.	Absorption	Emotional Regulation	Nature for Coping
Jim	I can access nature spiritually and mentally instantly almost, you know like, no matter where I am	Absorption	Emotional Regulation	Nature for Coping
Chris	I was almost aware that it had worked for me and even we had already started talking about this Blue exercise so that almost brought an awareness to it and that awareness really helped me then utilise it . And I kind of wonder if hadn’t built that awareness before hand would I have utilised it.	Absorption	Emotional Regulation	Nature for Coping
Foley	within a few mins of getting into the water I get going time doesn’t seem to matter nothing seems to matter and I can go through different lists in my head and go through much easier than I could if I was on land	Relaxation	Blue and Green Spaces	Nature for Coping
Foley	the emotions are just pure relaxation and just that lovely feeling of ya this is this is where I’m supposed to be. This relaxes me, this gets everything out of me so yeah I would say that.	Relaxation	Blue and Green Spaces	Nature for Coping
Foley	the one thing then I found that if I went out and into the water out in two mile gate for a few mins it gave me it stopped my brain sinking down into any sort of depression or anything along those lines or getting very anxious	Bereavement	Sense of Loss	Nature for Coping
Foley	when I’m swimming I can cry when I’m swimming I can do whatever the hell I want when I’m swimming and it’s me on my own and its fine and I’m not upsetting anyone else dya know. Em that’s how it helps me cope	Bereavement	Sense of Loss	Nature for Coping
Foley	me I obviously need to be out and getting out and about and actually in the air and hearing the birds or the splashing in the water I certainly need that that’s what I need	Absorption	Emotional Regulation	Nature for Coping
Sandra	it’s how you go and clear your head I’ve been biking more now cos it’s harder to get out paddling em but ya just getting out and think because you have to focus on it’s the same with mountain biking cos you’re having to focus quiet hard to get the line right and you can’t think about the other stuff it’s not like you’re not thinking about anything but you’re thinking you have to concentrate so mu…	Absorption	Emotional Regulation	Nature for Coping
Chris	I have a picture of Killaloe Lake in the apartment, a picture of even eh up by Thomond, up by King Johns Castle on the river where I’ve been a few times. And it does just kind of bring back that centre point again, you associate emotions and again I try to draw myself out my busy world to try just to centre yourself so I think that really does work well.	Relaxation	Blue Spaces	Restorative Space
Bryan	like to have that space and again that is why I like to have even a picture of places, photographs on my desktop and around the house. Again it is through the association of experience but they do keep with you and that is effective	Relaxation	Blue and Green Spaces	Restorative Space
Jim	I do. In my head I do. But I have never actually physically seen it. But it’s a tiny little beach, it’s about 50 feet wide, and there’s shells on the left hand side and there’s a slope on the beach, and I know it intimately .	Favorite Space	Blue and Green Spaces	Restorative Space
Jim	Where I live, outside our door we have a nice big space with vegetables, grass, trees, around us, but where we kayak we have a premises there, a site, and you take four steps from it and you’re in the sea, it’s on the sea, on a tiny little slip about 25-30 feet high so most beautiful, spectacular place for what we do. So where will that be too, beautiful area. But nature is everywhere .	Local	Blue and Green Spaces	Restorative Space
Jim	Mexico is our second home at this stage, so when people are on, my friends are on the water, I’m on the water here, we’re actually touching each other, in a kind of a strange way. It’s the same water.	Connectedness	Blue Spaces	Restorative Space
Rosie	I think for myself it has to be the water and like I suppose the one thing I feel that has saved me over the years is getting in at 2 mile gate and just being in the water so if I was really pushed I would say two mile gate is my absolute favourite space cos it’s so accessible and so close to me and I feel I can get there and get away from it all most of the time.	Favorite Space	Blue Spaces	Restorative Space
Rosie	all those kind of funny things going through your head as your swimming across and your kind of yes you do and you see things this is fabulous look at those beautiful white cliffs that is amazing this is a once in a lifetime chance to be here to try and to be doing this you know it was amazing absolutely amazing and you know you take that in that comes into it and you have that .	Reflection	Blue Spaces	Restorative Space
Rosie	I'm more blue, I think , I'm more blue but its funny like I'm drawn to places where there is water…Lough Derg to me would equate in a sense to the channel and I always felt that it was on my own back yard this is what I've spent so much time on the lake i love it here	Favorite Space	Blue Spaces	Restorative Space
Jim	I can step into my kayak and go out my door and in nature straight away. Even talking to you now, if I don’t focus on you, I can hear the birds outside the door or see the light coming in the window, so, nature is there for all of us, we’re all part of it .	Connectedness	Blue Spaces	Restorative Space
Sandra	on the river your kind of going somewhere and its pretty and there’s nature and all that kind of thing	Beauty	Blue and Green Spaces	Restorative Space
Sandra	Just round here it’s so beautiful when you get out on the rivers and a lot of them here you have to walk in maybe 40mins or an hour and a half so you go for a nice walk through the woods and look around and enjoy it and then get on the river and its real pretty .	Beauty	Blue Spaces	Restorative Space
Sandra	some of the gorges here some of the Heli runs you fly in and end up in some gorge and your like this maybe only 20 people ever that have been in here and look around and crazy bright blue water that’s pretty epic	Connectedness	Blue and Green Spaces	Restorative Space
Sandra	I think I guess some people in the white water community find me a bit strange cos I am perfectly happy paddling on flat water for an hour and it’s not as good probably as the white water but being just I just like being on the water and I can enjoy great flat great	Connectedness	Blue and Green Spaces	Restorative Space
Sandra	if you are just by yourself enjoying some space and getting away from everything	Connectedness	Blue and Green Spaces	Restorative Space
Sandra	avoid raft guiding cos think it can ruin it a bit if your playground becomes your work place	Favorite Space	Blue Spaces	Restorative Space
Sandra	rock gardens seem very attractive to me when I haven’t kayaked for a long time	Favorite Space	Blue Spaces	Restorative Space
Sandra	I love getting out in nature	Connectedness	Blue and Green Spaces	Restorative Space
Tehillah	my favourite and most memorable I would definitely have to say Jeffreys Bay for sure just because there are so many memories surrounding living there	Favorite Space	Green Spaces	Restorative Space
Tehillah	I actually think in Fuerteventura and also in Cornwall I think its been – I think yeah the beauty obviously is absolutely incredible but also there is so many – especially here in the Canaries – special hidden coves and spots that you go to and there could be no-one there and you just feel – I think I have my moments when I look around me and its, wow – it’s absolutely beautiful	Beauty	Blue Spaces	Restorative spaces
Tehillah	when we moved from Jeffreys Bay to the UK as I said we moved from living right – basically I stood up in bed and opened my window and I could see the sea. .... And we moved from that to a little village where you wake up and see sheep in the field, it was green and it was as beautiful as that was it was different and for me it kind of evokes different emotions	Beauty	Blue Spaces	Restorative Spaces
Easkey	if I go to say London for work within a few hours or a few days I feel like claustrophobic and I need to be near the sea –nature yes definitely beautiful forests, yes I love the forests but the sea that kind of what mentally does it for me .	Connectedness	Blue Spaces	Restorative Spaces
Andreas	There is a lake and we had a small place in this lake where I when I was an athlete I was actually swimming there before breakfast my wife she was saying it wasn’t swimming I was just making 100m out but I was in the water practically every morning in Summer cycling home having breakfast and starting training at 9 and then it could be after the training at 4 or 5 o clock I went again to this plac…	Favorite Space	Blue Spaces	Restorative spaces
Andreas	I often tried to find a place where I feel this is like a centre of energy	Connectedness	Blue Spaces	Restorative spaces
Andreas	again somewhere in the mountains or a lake or around Finland there is some fantastic nature or you go to France I was lucky to also go to Japan and see the nature there	Connectedness	Blue Spaces	Restorative spaces
Andreas	I’m down in Switzerland having a workshop and this we actually do sometimes out in the nature also just lay down breath and say what do you hear and suddenly you hear all kinds of birds and I hear all kinds of noises	Soundscape	Green Spaces	Restorative spaces
Humphrey	the outdoors is a more real place than most else in my life	Connectedness	Green Spaces	Restorative spaces
Chris	I used to go out to Killaloe quite a lot. And again it was that combination of cold water and just, eh getting away from it all, that it was actually the one time that I could stop and frame my thoughts. So that was actually really valuable to me. And sometimes i didnt appreciate the value that had, in that i didnt get out there enough to do that.	Reflection	Blue Spaces	Restorative spaces
Chris	Sometimes I go to just familiar places which are nice, so again when you go in the open water there is still always that fear of the unknown so you like to go back where you have trailed & errored. And you get confident in, cause no matter how important you are and how much you are ready to be taken if something happens. It’s nice to have that kind of security	Local	Blue Spaces	Restorative spaces
Easkey	I just have to be in the sea daily	Connectedness	Blue Spaces	Restorative spaces
Easkey	I travel a lot and coming home has always had the restorative aspect and back home to Donegal where I grew up and that has that kind of energy.	Favorite Space	Blue Spaces	Restorative spaces
Easkey	I’m also passionate about overcoming that sense of separation and disconnect I suppose we have between land and sea nature and culture and ourselves and nature.	Connectedness	Blue and Green Spaces	Restorative spaces
Easkey	I think we are at crisis point when it comes to the health of our oceans.	Oceans	Pollution	Environmental concern
Easkey	the ocean is kind of what pays our bills in a way. We are earning money through being able to enjoy the ocean so I think we have a huge responsibility to kind of to protect it and to encourage people and do it in such a way that it is not like you know “I’m better than you and don’t do this and that” but kind of work together in a sense. Yes, athletes definitely have a huge responsibility.	Responsibility	Sustainability	Environmental concern
Jim	we are actually passionate, most people like us come into the business for the passion, of nature of our business, so that’s what’s happened, and we’re like-minded people who are pushing adventure tourism at a very high level, very professional level, but one of the benefits of that, we’re educating people, and sustainability, how to look after the sea, learn how to respect the waters, the walkwa…	Education	Sustainability	Environmental concern
Jim	There’s a certain amount that leaders I think, coming out, thankfully, and it will be the next generation that you will start seeing the results.	Education	Sustainability	Environmental concern
Jim	if you look at our Trip Advisor comments, have a look at them sometime. A lot of those speak for themselves, “life changing”, “best thing I have ever done in my life”, and it’s not, it’s just nature, nature got hold of them .	Education	Sustainability	Environmental concern
Rosie	I’ve been showing lots of different videos to some of geography students in school you know whales being poisoned by plastic	Education	Sustainability	Environmental Concern
Rosie	why not start to educate from a young age they want to know everything so we talked about plastic and the planet	Education	Sustainability	Environmental Concern
Rosie	I don’t think we are doing enough I don’t think there is enough being thrown at it at the moment	Education	Ecosystem Services	Environmental Concern
Rosie	my major concern at the moment is what we are firing into it at the moment	Oceans	Pollution	Environmental Concern
Sandra	kayakers are always super anti-hydro for example em cause dams ruin rivers but then the part of me that’s like has looked into different energy forms and stuff your like really hydroelectricity is quite a good renewable energy source compared to fossil fuels	Energy	Sustainability	Environmental Concern
Sandra	you love the environment but I’ve just bought a plane ticket to Nepal to go kayaking so you’re a bit of a hypocrite so	Travel	Sustainability	Environmental Concern
Sandra	I’m definitely I love being outdoors but I would definitely be hypocritical to say I like to buy a lot of plane tickets I drive to a lot of rivers em ya it’s not something I feel 100% awesome about	Travel	Ecosystem Services	Challenge of outdoors
Tehillah	everyone has an obligation but I think out there so many people have an opportunity with the kind of audience they have to be able to really push these things and get people involved, you know, maybe not so much self-promotion but more taking care of the planet	Responsibility	Sustainability	Environmental Concern
Tehillah	it’s so important but I think like a lot of us will think “well someone else will do it”. I think if we all take it upon ourselves I think hopefully that should make a difference .	Responsibility	Sustainability	Environmental Concern
Tehillah	the ocean is kind of what pays our bills in a way. We are earning money through being able to enjoy the ocean so I think we have a huge responsibility to kind of to protect it and to encourage people and do it in such a way that it is not like you know “I’m better than you and don’t do this and that” but kind of work together in a sense. Yes, athletes definitely have a huge responsibility.	Recreation	Ecosystem Services	Environmental Concern
Andreas	it’s always a question when you travel so much also now when I actually teach here it is 1.5hrs away from where I live so it’s a lot of commuting and you always ask yourself if this is avoidable or not I try to use the bike when I can	Travel	Sustainability	Environmental Concern
Andreas	take no plastic bag when I go shopping I try to save electricity and water at home so I’m aware of that but the environment is always important and with travel you see different cultures who have different attitudes towards garbage	Pro-Environmental Behavior	Sustainability	Environmental Concern
Andreas	I think we are quite biased because here everything is about Green energy and that’s the focus here and it’s not like this everywhere in the world	Culture	Sustainability	Environmental Concern
Easkey	I think the real barrier or issue is even when we do access it em it’s the quality of the environment	Recreation	Ecosystem Services	Environmental Concern
Jim	you’re asking me how can you get back to nature, why do we have to get back to it, you are nature. Like, we quite an arrogant race, we think everything is us, when actually, if you take us off the world, us humans, nature will run perfectly. I won’t even miss us. There will be a, the dust will disintegrate eventually. I think we are sharing nature for a limited time. We’re lucky as individuals th…	Culture	Sustainability	Environmental Concern
Andreas	with travel you see different cultures who have different attitudes to garbage	Culture	Sustainability	Environmental Concern
